# Supplementary material for: Real-Time Monitoring of Pellet Plastication in a Full-Flight Screw and Kneading Disk Elements of a Co-Rotating Self-Wiping Twin-Screw Extruder by Acoustic Emission (AE) Sensing
Source: Polymers (Basel). 2023 Feb 24;15(5):1140. doi: 10.3390/polym15051140 (PMC10006921; doi:10.3390/polym15051140)
Supplement: Supplementary file 1 [file polymers-15-01140-s001.zip]

Archive with 7 entries (6 files):
- polymers-2030367-supplementary/
- polymers-2030367-supplementary/Video S1.mp4
- polymers-2030367-supplementary/Video S2.mp4
- polymers-2030367-supplementary/Video S3.mp4
- polymers-2030367-supplementary/Video S4.mp4
- polymers-2030367-supplementary/Video S5.mp4
- polymers-2030367-supplementary/Video S6.mp4
